# Supplementary material for: Effect of Vibrio-Derived Extracellular Protease vEP-45 on the Blood Complement System
Source: Biology (Basel). 2021 Aug 18;10(8):798. doi: 10.3390/biology10080798 (PMC8389632; doi:10.3390/biology10080798)
Supplement: Supplementary file 1 [file biology-10-00798-s001.zip]

Archive with 1 entries (1 files):
- biology-1317701-supplementary.pdf
